# Supplementary material for: Functional Analysis of Membrane-Associated Scaffolding Tight Junction (TJ) Proteins in Tumorigenic Characteristics of B16-F10 Mouse Melanoma Cells
Source: Int J Mol Sci. 2024 Jan 9;25(2):833. doi: 10.3390/ijms25020833 (PMC10815660; doi:10.3390/ijms25020833)
Supplement: Supplementary file 1 [file ijms-25-00833-s001.zip]

Archive with 1 entries (1 files):
- ijms-2755227-supplementary.pdf
